# Supplementary material for: Expression Patterns of Immune Genes Reveal Heterogeneous Subtypes of High-Risk Neuroblastoma
Source: Cancers (Basel). 2020 Jun 30;12(7):1739. doi: 10.3390/cancers12071739 (PMC7408437; doi:10.3390/cancers12071739)
Supplement: Supplementary file 1 [file cancers-12-01739-s001.zip]

Archive with 7 entries (7 files):
- SupplementaryFigure&Tables/Figure S1.eps
- SupplementaryFigure&Tables/Table S1.xlsx
- SupplementaryFigure&Tables/Table S2.xlsx
- SupplementaryFigure&Tables/Table S3.xlsx
- SupplementaryFigure&Tables/Table S4.xlsx
- SupplementaryFigure&Tables/Table S5.xlsx
- SupplementaryFigure&Tables/Table S6.xlsx
