# Supplementary material for: Expression Patterns of Immune Genes Reveal Heterogeneous Subtypes of High-Risk Neuroblastoma
Source: Cancers (Basel). 2020 Jun 30;12(7):1739. doi: 10.3390/cancers12071739 (PMC7408437; doi:10.3390/cancers12071739)
Supplement: Supplementary file 1 [file cancers-12-01739-s001.zip › SupplementaryFigure&Tables/Table S1.xlsx]

## Sheet: Sheet1
Immune Genes	ALL	AML	NBL	WILMS
AATK	0.186169	0.590662	4.68031	1.60845
ABCB9	1.5602	0.743948	3.28348	1.94498
ABCC5	2.74679	2.40016	5.82955	3.88602
ABCD4	4.78798	3.90954	6.05771	4.83718
ACE	0.721009	0.916592	4.56702	2.53515
ACHE	0.950771	0.816698	5.08183	1.71267
ACTN2	0.0879015	0.123824	4.36908	1.00951
ADAM11	0.487682	0.29735	3.63163	1.49509
ADAM22	0.346154	0.317907	3.81012	1.91589
ADAMTS13	0.590135	0.555603	3.81824	2.02338
ADORA2A	2.05704	2.42281	3.62787	1.62474
AEN	3.06214	2.54763	4.21871	3.14031
AGER	3.18566	3.08054	4.48091	2.69348
AKR1C2	0.146131	0.595484	4.36233	2.87028
ALCAM	1.79248	2.29639	5.94435	3.43905
ALDOC	2.28921	1.64861	4.68903	3.59112
ALK	0.0185294	0.0176689	4.5369	0.422834
AMH	1.62681	0.536717	4.86476	2.60292
AOC3	0.69032	0.274188	3.4188	1.7384
AP1S1	1.51795	1.34628	6.40108	4.11326
AP3B2	0.106192	0.0872749	6.17256	2.15251
APBA1	0.691768	0.20648	3.624	1.15864
APBB1	1.89054	1.36937	6.83464	5.24174
APH1A	4.96536	4.70139	6.72918	5.4972
APLP1	1.1807	0.320985	8.31192	4.93269
APOC1	1.87851	2.54039	6.92565	5.81391
APOE	2.06537	1.94112	8.01924	6.36302
APOL2	2.22445	1.77963	4.12144	2.67874
AQP1	1.78344	1.68519	5.31796	3.1242
ARHGDIG	0.216349	0.144288	5.19327	0.934944
ARHGEF17	2.34626	1.63207	5.4266	4.14358
ARHGEF4	1.35525	0.107372	4.19478	2.0515
ARVCF	2.29781	1.01578	6.39387	3.49096
ASGR1	1.25073	1.21758	3.75872	1.8041
ASNS	2.87406	2.55929	6.32776	4.95771
ASTN1	0.135956	0.0141982	3.68184	1.72453
ATL1	0.72214	0.93223	4.28021	2.50852
BCL2L2	2.57174	2.1923	4.30014	3.14936
BLCAP	3.96452	3.96901	5.97142	4.90096
BMPR1B	0.653981	0.0849274	3.70747	1.33191
BOK	0.100086	0.0987082	5.00658	2.87213
C1QA	0.942239	1.54504	7.19041	5.01331
C1QB	1.10018	1.42473	6.95264	5.18119
C1QC	0.839093	1.04615	6.72088	5.09568
C1QL1	0.28837	0.0923849	5.53943	2.87755
C1QTNF1	0.259217	0.198672	3.52207	1.97385
C1QTNF5	0.088834	0.113684	4.87318	3.85531
C1R	1.28136	1.23704	5.37031	3.92474
C1S	0.995885	0.621324	5.59112	2.68299
C2CD2L	2.66719	2.21586	4.02457	2.66228
C2CD4C	0.10696	0.027195	3.75691	1.74731
C3	0.494557	0.991149	5.77656	2.52985
C4A	1.34179	1.4336	4.73442	2.07634
C4B	1.21817	1.31752	4.64231	2.01682
CADM3	0.0222405	0.0273739	5.76149	0.353875
CADM4	0.390395	0.174062	5.46953	3.58432
CADPS	0.613098	0.034831	5.60265	0.498393
CALY	0.233909	0.119832	5.41528	1.27409
CAPN10	3.57979	2.83953	5.02876	3.4878
CCL19	0.0877047	0.114131	4.75858	2.14832
CCL2	0.768338	2.08336	6.14818	4.65338
CCL21	0.145104	0.0552937	5.02858	3.33804
CCM2	4.0571	3.46934	5.61641	4.03545
CCND1	0.701639	0.831489	8.07845	4.86485
CD163	0.469775	1.35156	4.36978	2.41326
CD163L1	1.12122	0.505986	4.37021	1.30756
CDIP1	2.83246	3.22288	5.32887	4.14773
CDK5	2.08145	2.52194	5.1433	3.63791
CDK5R1	0.833434	0.534385	5.15794	2.61453
CDKN1B	4.29406	3.90839	5.66879	4.66384
CDKN2C	3.14386	3.6241	4.97191	1.63822
CFH	0.286142	0.802909	3.85119	2.56788
CGREF1	0.278204	0.636293	4.8102	1.55404
CHRNA7	0.245327	1.15177	4.60372	1.56106
CLU	1.71585	4.17116	9.15247	6.55526
CNTN1	0.0187936	0.0879102	5.62509	0.938667
CNTNAP1	1.49979	0.698746	4.39867	2.44183
CNTNAP2	0.254857	0.0889725	5.04864	3.83166
CNTNAP4	0.0136728	0.00941626	3.23875	0.337886
CNTROB	3.95752	3.8677	5.84153	4.34714
COL16A1	0.131451	0.148914	5.04924	2.97598
COL5A3	0.100347	0.0469391	3.21997	1.28437
COL7A1	0.840521	0.821535	5.34486	2.12336
CPLX1	0.183387	0.0970013	3.79942	1.65173
CPLX2	0.0678864	0.00943719	5.51837	0.308655
CRIP3	0.92604	0.657462	3.31668	1.65906
CRYAB	0.149917	0.250025	5.18614	3.69086
CTNNA2	0.0281623	0.0335197	4.98021	1.33805
CTNND2	0.175059	0.133571	4.25018	1.14084
CTSF	1.26342	1.60132	5.93604	4.8467
CTSK	2.00013	2.15652	4.5931	3.01946
CX3CL1	0.023932	0.0147947	3.26661	2.20576
CYR61	0.085169	0.461513	5.53272	4.17003
CYTH1	5.40445	4.54629	6.64745	3.17535
DAPK3	3.0009	2.37378	5.62286	3.95363
DBH	0.329741	0.0763562	8.02542	0.549412
DDX42	4.97643	4.48738	6.92804	5.48013
DGCR8	3.00809	2.36346	5.01755	3.47468
DHCR24	0.32252	1.1361	4.991	3.65428
DIABLO	3.98844	4.4068	7.12894	6.05825
DNAJB2	3.4946	2.42937	6.55088	3.82517
DNAJC5	2.67987	2.26982	5.09068	3.96273
DNER	0.0499698	0.0147664	4.31328	2.25426
DNM1	1.66787	2.26808	6.51019	5.02858
DNM3	0.417272	0.649296	3.20725	1.66938
DOC2A	1.05899	0.753846	4.24005	1.67018
DPF1	0.911946	0.452839	4.35663	2.08179
DRD2	0.0247206	0.0263958	3.43602	0.638376
DST	0.825902	1.57671	7.29512	4.55152
EBF4	1.42765	0.625129	6.00117	4.43441
EGLN3	0.181737	0.158916	4.31754	2.76865
ELMOD3	2.45515	2.18682	4.29906	3.06007
ENPP2	0.688469	1.07566	5.60306	3.70972
ERCC3	3.905	3.82103	5.72192	4.46941
EXOC7	4.58749	4.49747	6.45773	5.12051
FAIM2	0.047999	0.0224564	6.3716	4.44675
FASTK	4.27541	3.83012	6.44218	5.16796
FASTKD1	2.71778	2.63441	4.73312	3.62924
FCGR3A	1.44125	1.33913	3.62189	2.46119
FCHSD1	1.84266	2.51053	4.37117	1.67026
FKBP1B	0.662867	1.23185	5.28043	3.91244
FRZB	0.0954679	0.0668375	3.97495	2.8537
GAL	0.321872	0.692452	5.98683	1.6383
GAP43	0.0489358	0.00875478	8.01435	1.00844
GATA2	1.08057	4.02673	6.27298	1.33683
GCGR	0.112151	0.034653	3.51998	0.316456
GIMAP5	1.15619	1.02807	3.24072	1.69785
GNAO1	0.262589	0.170096	6.27185	2.3751
GNL1	4.22714	3.3571	5.92714	4.73621
GPNMB	0.372439	0.772342	5.42193	3.45584
GRAMD4	3.54571	2.72323	4.57005	3.41433
GRIK2	0.113686	0.0355686	4.73243	1.81273
GRK5	1.82009	1.37879	4.74289	2.81798
HAND1	0.0107946	0.00190978	4.99518	0.323996
HAND2	0.0207507	0.000323607	8.89519	1.21791
HDAC6	4.27504	3.91058	6.54713	5.21559
HOOK2	2.38998	2.07363	5.00604	2.81404
HRAS	3.60188	2.98891	6.97535	5.24825
HTRA2	3.95685	3.66924	5.74345	4.40795
ICA1L	1.6406	1.71366	3.90189	2.66072
IFI27	3.78898	2.93933	7.01186	5.40267
IFI27L1	2.83379	3.10291	5.16069	3.80988
IGFBP7	4.13536	5.57041	8.60517	7.5909
IGSF3	0.455646	0.0862977	4.17395	3.0467
IKBKAP	2.69716	2.24219	5.35243	4.29167
IKBKG	3.16821	2.83129	4.43884	3.29054
IL11RA	2.60398	2.23424	5.51199	3.87547
ITGA7	0.556573	1.21244	4.82847	2.81646
JAG2	0.982249	0.245803	4.54923	2.20848
JAKMIP1	0.577051	0.0969936	3.36208	0.200084
JAKMIP2	0.513855	0.41314	3.48756	1.87231
KAT2A	3.83818	3.55406	6.17996	4.2423
KCNMA1	0.656133	0.206059	4.0634	1.30705
KIFC3	1.41272	1.61901	4.22037	2.4605
KLHL13	0.186658	0.793525	4.88086	2.91013
L1CAM	0.310759	0.233696	7.55619	1.7987
L3MBTL1	2.1472	1.78878	4.46342	2.68186
LIN7B	1.85755	1.40822	4.36255	2.38243
LRP3	1.35285	1.66845	5.16207	4.07921
LRRN3	0.264989	0.272196	5.31555	2.4548
LRSAM1	2.26808	2.39429	4.46812	3.11298
LSM14B	2.81059	2.32589	5.75522	4.10026
LTBP2	0.773256	0.213082	3.27618	1.86455
LUC7L3	6.66887	5.94582	8.53577	7.25649
LY6G5B	3.0459	2.76877	4.61326	1.73797
MADD	4.6241	4.1228	6.16104	3.35233
MAMDC4	1.08162	1.06121	3.96146	1.51713
MAP3K10	2.84784	1.33134	4.77131	2.73192
MAP3K12	3.26526	1.90486	5.63719	3.64306
MAPK11	0.766274	0.592499	5.00149	0.855522
MAPK3	4.85682	4.68287	6.4861	5.34852
MAPK8IP1	0.565966	0.477977	6.14912	3.68019
MAPK8IP2	0.30494	0.0776323	5.68357	1.10724
MAST1	0.556409	0.533548	6.2996	1.53652
MC1R	1.25104	0.502138	3.91182	1.11021
MCF2L	0.738202	0.490178	6.02502	3.66247
MINK1	3.32792	2.97772	5.82556	4.19916
MLLT11	2.81419	2.18995	7.23299	5.75217
MST1	1.70767	1.81703	4.85294	3.36209
NCAM1	0.393629	0.95863	7.374	5.96327
NCS1	0.57756	0.808921	5.36126	4.20575
NDRG1	5.22363	5.0146	6.59854	4.30065
NEFL	0.0356171	0.0232295	5.42163	1.52877
NELL2	1.55816	1.30306	5.97429	4.26102
NFASC	0.211613	0.0811746	4.2393	2.60134
NISCH	4.45732	3.7667	6.30235	5.22138
NLGN2	1.52178	0.854227	5.44598	4.17208
NLGN4X	0.705163	0.0341452	3.2572	1.70238
NOL3	0.91865	0.642208	5.00203	1.75454
NR1H3	2.03847	2.69285	5.20383	3.54735
NRBP2	2.17986	0.958687	5.23152	2.7959
NRCAM	0.20989	0.280764	6.08617	2.47238
NRG1	0.206266	0.287517	3.57665	0.992685
NRP2	0.911625	1.04998	5.88726	4.08414
NRXN2	2.5053	1.97288	6.52676	4.06368
NSF	2.76876	2.4681	5.20879	4.11558
NUMBL	2.09134	1.89045	4.89266	3.48108
NUP85	4.15116	3.77646	6.28973	5.09296
OBSCN	1.92297	1.28662	4.66418	3.61036
PCDH1	0.194965	0.151492	4.23432	2.26358
PCDHGC4	0.553845	0.111836	3.22837	1.97498
PCLO	1.39917	0.124751	3.48749	1.92738
PDIA2	0.216169	0.176855	5.18484	0.625143
PEA15	3.6739	3.61715	6.97249	5.87061
PFKP	3.883	4.18498	6.68498	5.10528
PICK1	2.45803	2.45969	5.24008	3.42674
PKD1	4.51794	3.53073	7.3851	4.40887
PLCD4	0.824683	0.474419	3.56078	1.55025
PLCG1	3.29123	2.33593	6.85077	5.33094
PLXNA3	3.48851	1.95079	6.03342	4.3094
PODXL2	1.54459	1.25258	6.77582	5.19918
PPP2R2B	0.229284	0.18494	4.56392	1.88768
PRDX5	4.67513	5.99085	8.30349	7.12659
PRKAR1B	1.48255	1.62488	5.88057	3.99071
PRKAR2B	2.72809	2.98181	4.91465	3.80536
PRKCA	1.65109	1.4489	3.68907	2.41675
PRKCDBP	0.10676	0.480038	3.8847	2.50065
PRUNE2	1.05692	0.657534	4.79659	2.38445
PSEN2	0.725598	1.2841	4.00068	2.93909
PSMC5	5.81876	5.57146	7.88997	6.54129
RAB11FIP3	2.87683	2.17638	5.39891	3.96681
RAB11FIP4	1.62674	1.20126	4.66937	2.56475
RAB35	2.94421	2.97484	5.09282	3.6077
RAB3A	0.818372	1.02935	5.58425	3.05778
RADIL	1.26548	0.463559	4.48238	3.1509
RAMP3	0.0670483	0.0901666	4.98706	0.860606
RAPGEF4	0.464737	0.250505	3.95147	1.32586
RBCK1	4.89447	4.84236	6.57441	5.25892
RGMB	0.985585	0.358818	5.52469	4.09341
RHOT2	4.73335	4.47865	6.75511	5.07194
RIMS2	0.1083	0.0455403	3.29837	1.03285
RIMS3	1.51302	0.396075	5.13197	0.839801
RIMS4	0.00917444	0.00246961	4.06954	2.08567
RND3	0.144371	0.192017	5.1237	3.84013
RPH3AL	0.71517	0.863576	3.48516	2.38022
SCAMP5	0.538348	0.788839	6.58026	3.20565
SCG2	0.0409136	0.20178	7.65838	0.555345
SDK1	0.886812	0.14373	3.51648	1.83477
SEMA4F	0.493629	0.356475	3.96541	2.7247
SERPINE1	2.31711	1.27634	4.10944	2.11084
SHF	1.57119	1.28287	5.54672	3.72269
SNAP25	0.018237	0.0500641	6.83361	2.61091
SNAP91	0.131205	0.0078222	5.69822	0.390979
SNCB	0.312279	0.0220415	3.8275	0.59558
SNPH	0.367105	0.235357	3.20774	0.802842
SOCS3	2.27508	3.6531	4.68221	2.81878
SPOCK1	0.0554701	0.30479	5.4983	3.85529
SPP1	1.09821	1.01585	6.37319	4.47799
SPTBN2	1.45674	0.760614	6.208	4.53867
SRC	2.44589	1.70996	5.05748	4.03184
SST	0.0282936	0.0096243	5.3758	2.48912
STX1A	1.87362	2.10532	6.05283	2.89759
STX1B	0.463736	0.389281	4.08722	0.961396
STX2	2.39718	1.87314	4.92051	3.33136
STXBP1	1.34711	0.861177	7.00691	4.81215
SYNJ1	2.63259	2.75292	3.83257	1.97427
SYT1	1.43685	0.0891693	5.30176	3.76195
SYT7	0.0499803	0.011344	5.12229	1.81075
SYTL4	0.313844	0.622904	5.46007	1.76779
TAOK2	2.85431	2.16849	5.0222	3.57456
TG	0.552966	0.336079	4.3094	1.10121
THBS2	0.111675	0.104911	4.13301	2.93297
THRA	3.35798	2.78137	6.2147	3.85874
THY1	0.196633	0.196827	6.95442	5.58372
TIMP2	4.28788	4.25318	8.36197	7.0453
TLN2	0.564345	0.533287	4.13751	2.93992
TLX2	0.100724	0.0436203	5.24262	0.185144
TNFRSF25	2.35634	2.34115	5.01923	3.15154
TRIM16	1.64927	1.88788	4.60513	3.55195
TRO	1.47498	0.926903	6.05205	4.74402
TTC8	0.828299	1.42093	5.15061	3.77517
TUB	0.134696	0.0259964	5.6495	2.19656
TUBB2A	3.13719	3.61814	8.7773	5.11096
TWIST1	0.146878	0.331961	3.41317	0.994628
UBD	0.0786083	0.0551167	3.32033	0.474677
UNC5A	0.0131164	0.0252111	4.50025	1.14909
USP20	3.1118	3.36872	5.14709	3.94587
VAV2	1.05944	0.932155	4.56041	3.24786
VEGFA	1.81265	3.05072	6.12565	4.79975
VEGFB	4.81662	3.78742	7.18245	5.96447
VWF	0.245097	0.756172	5.22224	4.08815
YKT6	4.35389	3.90738	6.17223	4.72314
YWHAG	3.21048	3.72098	7.58812	5.81527
