# Supplementary material for: Expression Patterns of Immune Genes Reveal Heterogeneous Subtypes of High-Risk Neuroblastoma
Source: Cancers (Basel). 2020 Jun 30;12(7):1739. doi: 10.3390/cancers12071739 (PMC7408437; doi:10.3390/cancers12071739)
Supplement: Supplementary file 1 [file cancers-12-01739-s001.zip › SupplementaryFigure&Tables/Table S2.xlsx]

## Sheet: Target
Sample ID	Age	Gender	Subtype
TARGET-30-PAAPFA	5	Male	3
TARGET-30-PACLJN	5	Male	2
TARGET-30-PACRYY	4	Male	2
TARGET-30-PACRZM	11	Male	2
TARGET-30-PACSNL	6	Female	2
TARGET-30-PACSSR	2	Female	3
TARGET-30-PACUGP	3	Female	3
TARGET-30-PACVNB	5	Female	3
TARGET-30-PACYGY	5	Female	3
TARGET-30-PACZPX	3	Male	3
TARGET-30-PADENF	3	Male	2
TARGET-30-PADFLI	2	Male	3
TARGET-30-PADHWC	4	Male	1
TARGET-30-PADIEY	5	Female	2
TARGET-30-PADIHC	6	Male	2
TARGET-30-PADINC	3	Male	1
TARGET-30-PADIRB	4	Female	2
TARGET-30-PADKFS	5	Male	2
TARGET-30-PADKFU	5	Male	2
TARGET-30-PADKGF	2	Male	1
TARGET-30-PADKNE	5	Female	2
TARGET-30-PADKRU	4	Female	1
TARGET-30-PADKVV	3	Female	1
TARGET-30-PADKXS	2	Female	3
TARGET-30-PADKYP	5	Male	1
TARGET-30-PADLDA	13	Male	1
TARGET-30-PADLDT	3	Female	3
TARGET-30-PADLES	5	Female	2
TARGET-30-PADLIC	6	Male	1
TARGET-30-PADLJN	3	Female	2
TARGET-30-PADLKJ	3	Male	1
TARGET-30-PADLNM	3	Male	3
TARGET-30-PADLPR	3	Male	3
TARGET-30-PADLPZ	8	Female	2
TARGET-30-PADLTD	3	Female	3
TARGET-30-PADMGA	6	Male	1
TARGET-30-PADMTD	3	Male	3
TARGET-30-PADMVB	3	Male	2
TARGET-30-PADMXD	3	Male	3
TARGET-30-PADMYD	5	Male	1
TARGET-30-PADNFT	5	Male	2
TARGET-30-PADNNX	3	Male	2
TARGET-30-PADNXC	2	Female	3
TARGET-30-PADPCI	6	Male	2
TARGET-30-PADPEY	4	Female	3
TARGET-30-PADPHP	4	Male	2
TARGET-30-PADPMU	5	Female	2
TARGET-30-PADPRJ	4	Male	2
TARGET-30-PADRYN	2	Male	3
TARGET-30-PADSEC	5	Female	2
TARGET-30-PADSMF	4	Female	2
TARGET-30-PADSXE	4	Female	2
TARGET-30-PADSXU	2	Female	1
TARGET-30-PADTCU	4	Male	2
TARGET-30-PADTJJ	2	Female	3
TARGET-30-PADTRV	2	Female	2
TARGET-30-PADUKP	5	Male	3
TARGET-30-PADUWR	5	Male	2
TARGET-30-PADUYJ	9	Female	3
TARGET-30-PADVSN	3	Male	2
TARGET-30-PADVWW	6	Female	2
TARGET-30-PADWEN	6	Male	3
TARGET-30-PADWIM	7	Female	2
TARGET-30-PADWSM	9	Female	2
TARGET-30-PADWVR	6	Male	2
TARGET-30-PADXAS	7	Female	2
TARGET-30-PADXBB	6	Male	1
TARGET-30-PAIEIF	5	Male	2
TARGET-30-PAILZJ	4	Male	1
TARGET-30-PAIMDS	4	Female	2
TARGET-30-PAIPGU	3	Female	2
TARGET-30-PAIPUD	2	Male	2
TARGET-30-PAIRDP	3	Female	3
TARGET-30-PAIRIK	2	Male	2
TARGET-30-PAIRLN	3	Male	1
TARGET-30-PAISNS	3	Male	3
TARGET-30-PAITCI	2	Male	3
TARGET-30-PAITEG	3	Male	1
TARGET-30-PAITRM	5	Female	2
TARGET-30-PAITZV	5	Male	3
TARGET-30-PAIUJB	2	Female	3
TARGET-30-PAIVHE	4	Male	1
TARGET-30-PAIVZR	4	Female	3
TARGET-30-PAIWVG	2	Female	1
TARGET-30-PAIXNG	4	Male	3
TARGET-30-PAJYHP	4	Female	2
TARGET-30-PAJYLA	2	Male	3
TARGET-30-PAJYVA	2	Female	3
TARGET-30-PAJZUU	9	Male	3
TARGET-30-PAJZWL	2	Female	3
TARGET-30-PAKACY	4	Male	3
TARGET-30-PAKADI	4	Male	2
TARGET-30-PAKAFK	5	Male	2
TARGET-30-PAKANZ	6	Male	3
TARGET-30-PAKDHL	3	Male	2
TARGET-30-PAKGKH	3	Male	2
TARGET-30-PAKGMY	2	Male	3
TARGET-30-PAKJBA	3	Male	3
TARGET-30-PAKUXT	3	Male	2
TARGET-30-PAKXDZ	3	Female	3
TARGET-30-PAKYZS	2	Male	2
TARGET-30-PALAWZ	4	Male	1
TARGET-30-PALBFV	5	Female	3
TARGET-30-PALBFW	3	Male	2
TARGET-30-PALETP	5	Female	2
TARGET-30-PALFRE	3	Male	3
TARGET-30-PALHVD	5	Female	3
TARGET-30-PALIIN	4	Male	2
TARGET-30-PALKUC	3	Female	1
TARGET-30-PALNHZ	2	Male	3
TARGET-30-PALNVP	4	Female	2
TARGET-30-PALSAE	3	Male	3
TARGET-30-PALTYB	5	Female	2
TARGET-30-PALUDH	4	Female	2
TARGET-30-PALUYS	4	Female	2
TARGET-30-PALVKK	5	Female	1
TARGET-30-PALWVJ	5	Male	3
TARGET-30-PALXTB	2	Male	2
TARGET-30-PALYEC	4	Male	3
TARGET-30-PALYPW	3	Male	1
TARGET-30-PALZRG	2	Female	3
TARGET-30-PALZZV	2	Female	3
TARGET-30-PAMACS	4	Male	2
TARGET-30-PAMBDH	3	Male	3
TARGET-30-PAMBMJ	3	Male	3
TARGET-30-PAMBYG	2	Male	3
TARGET-30-PAMCXF	3	Male	3
TARGET-30-PAMEHH	3	Female	2
TARGET-30-PAMEZH	3	Female	2
TARGET-30-PAMJED	3	Male	3
TARGET-30-PAMLMY	3	Female	2
TARGET-30-PAMMXF	5	Male	3
TARGET-30-PAMMYR	5	Male	1
TARGET-30-PAMNAL	4	Female	2
TARGET-30-PAMNLH	5	Female	3
TARGET-30-PAMXWF	3	Male	2
TARGET-30-PAMYCE	3	Female	2
TARGET-30-PAMYVA	3	Male	2
TARGET-30-PAMZCE	3	Male	3
TARGET-30-PAMZMG	2	Female	3
TARGET-30-PAMZYM	4	Male	2
TARGET-30-PANBJH	3	Female	2
TARGET-30-PANBMJ	3	Male	1
TARGET-30-PANBSP	3	Female	3
TARGET-30-PANCYF	5	Female	3
TARGET-30-PANDHZ	4	Male	1
TARGET-30-PANGTS	5	Male	2
TARGET-30-PANHUA	4	Female	2
TARGET-30-PANLSG	3	Female	3
TARGET-30-PANNIJ	3	Male	3
TARGET-30-PANRRW	5	Male	2
TARGET-30-PANUKV	5	Male	3
TARGET-30-PANUVK	3	Female	1
TARGET-30-PANVAN	5	Female	1
TARGET-30-PANYGR	3	Male	2
TARGET-30-PANZHT	4	Male	1
TARGET-30-PANZPV	5	Female	2
TARGET-30-PAPAKS	2	Female	3
TARGET-30-PAPBGH	3	Female	3
TARGET-30-PAPBZI	5	Male	3
TARGET-30-PAPEFE	3	Male	3
TARGET-30-PAPEJW	3	Female	3
TARGET-30-PAPHPE	3	Male	2
TARGET-30-PAPJLD	4	Male	2
TARGET-30-PAPKWN	2	Female	1
TARGET-30-PAPRTD	5	Male	1
TARGET-30-PAPSEI	2	Female	3
TARGET-30-PAPSKM	4	Male	1
TARGET-30-PAPTIP	4	Male	3
TARGET-30-PAPTLD	4	Male	2
TARGET-30-PAPTLY	5	Female	3
TARGET-30-PAPTMM	2	Female	3
TARGET-30-PAPUAR	2	Female	2
TARGET-30-PAPUEB	5	Female	2
TARGET-30-PAPUNH	10	Female	3
TARGET-30-PAPUTN	4	Male	3
TARGET-30-PAPWUC	3	Male	1
TARGET-30-PAPZYP	3	Female	3
TARGET-30-PARABN	3	Male	3
TARGET-30-PARACM	4	Female	2
TARGET-30-PARAHE	4	Male	1
TARGET-30-PARCWT	3	Male	2
TARGET-30-PARDUJ	3	Female	2
TARGET-30-PAREGK	2	Male	1
TARGET-30-PARFBW	3	Male	1
TARGET-30-PARGDJ	4	Male	2
TARGET-30-PARGUX	5	Female	2
TARGET-30-PARHYL	4	Female	1
TARGET-30-PARIKF	3	Male	3
TARGET-30-PARIKT	3	Female	2
TARGET-30-PARIRD	3	Male	3
TARGET-30-PARJAR	4	Male	2
TARGET-30-PARJTB	2	Male	3
TARGET-30-PARMFA	4	Male	1
TARGET-30-PARMTT	3	Female	3
TARGET-30-PARNCW	5	Female	2
TARGET-30-PARNEE	3	Female	3
TARGET-30-PARRBU	4	Male	3
TARGET-30-PARSEA	5	Male	2
TARGET-30-PARSHT	3	Male	3
TARGET-30-PARUXY	5	Male	2
TARGET-30-PARVME	5	Male	2
TARGET-30-PARVRR	2	Male	3
TARGET-30-PARXLM	2	Female	1
TARGET-30-PASATK	3	Male	2
TARGET-30-PASAZJ	5	Male	3
TARGET-30-PASBEN	5	Male	2
TARGET-30-PASCKI	3	Female	1
TARGET-30-PASCLP	2	Male	3
TARGET-30-PASCUF	5	Male	2
TARGET-30-PASDZJ	3	Female	1
TARGET-30-PASFRV	3	Female	2
TARGET-30-PASGPY	6	Female	2
TARGET-30-PASJRT	3	Female	3
TARGET-30-PASJYB	2	Female	3
TARGET-30-PASKJX	21	Male	2
TARGET-30-PASLGS	4	Male	3

## Sheet: GSE49710
SampleID	GEOID	age	sex	stage	Subtype
gsm1205238	gsm1528894	987	m	4	2
gsm1205239	gsm1528895	1808	m	4	2
gsm1205240	gsm1528896	625	f	4	3
gsm1205241	gsm1528897	335	f	2	3
gsm1205242	gsm1528898	536	f	4	3
gsm1205244	gsm1528900	942	m	4	1
gsm1205245	gsm1528901	1652	m	3	3
gsm1205246	gsm1528902	217	f	4s	3
gsm1205247	gsm1528903	379	m	3	3
gsm1205250	gsm1528906	3394	m	4	1
gsm1205252	gsm1528908	4785	m	4	2
gsm1205317	gsm1528973	1000	f	3	3
gsm1205318	gsm1528974	2737	m	3	3
gsm1205319	gsm1528975	1012	m	4	2
gsm1205320	gsm1528976	1262	m	4	2
gsm1205324	gsm1528980	1602	m	4	1
gsm1205327	gsm1528983	5465	f	4	3
gsm1205328	gsm1528984	2429	m	4	1
gsm1205329	gsm1528985	933	m	4	1
gsm1205331	gsm1528987	4394	m	4	1
gsm1205350	gsm1529006	451	m	1	3
gsm1205373	gsm1529029	1679	m	3	1
gsm1205374	gsm1529030	1017	m	3	3
gsm1205375	gsm1529031	823	m	3	3
gsm1205377	gsm1529033	8983	f	4	3
gsm1205380	gsm1529036	1085	f	4	2
gsm1205381	gsm1529037	1141	m	4	1
gsm1205406	gsm1529062	4131	m	1	3
gsm1205412	gsm1529068	134	f	4s	2
gsm1205431	gsm1529087	767	f	3	3
gsm1205432	gsm1529088	1081	f	3	3
gsm1205433	gsm1529089	571	m	3	3
gsm1205434	gsm1529090	310	f	3	3
gsm1205435	gsm1529091	423	f	3	1
gsm1205473	gsm1529129	1742	m	3	3
gsm1205476	gsm1529132	1909	m	4	2
gsm1205478	gsm1529134	1101	m	4	2
gsm1205479	gsm1529135	1841	f	4	3
gsm1205480	gsm1529136	1640	m	4	2
gsm1205481	gsm1529137	724	m	4	2
gsm1205482	gsm1529138	1319	m	4	1
gsm1205483	gsm1529139	2324	m	4	1
gsm1205484	gsm1529140	1267	m	4	1
gsm1205485	gsm1529141	1273	m	4	1
gsm1205486	gsm1529142	1590	m	4	1
gsm1205487	gsm1529143	1529	f	4	2
gsm1205488	gsm1529144	1486	m	4	1
gsm1205489	gsm1529145	658	f	4	2
gsm1205491	gsm1529147	219	m	4	3
gsm1205492	gsm1529148	982	f	4	2
gsm1205493	gsm1529149	279	f	4	3
gsm1205494	gsm1529150	1964	f	4	3
gsm1205495	gsm1529151	3749	f	4	3
gsm1205496	gsm1529152	517	f	4	3
gsm1205497	gsm1529153	710	f	4	3
gsm1205498	gsm1529154	1029	m	4	3
gsm1205499	gsm1529155	633	f	4	3
gsm1205500	gsm1529156	8278	f	4	3
gsm1205501	gsm1529157	2105	f	4	1
gsm1205502	gsm1529158	769	m	4	1
gsm1205503	gsm1529159	880	f	4	3
gsm1205504	gsm1529160	978	f	4	3
gsm1205505	gsm1529161	3842	m	4	3
gsm1205506	gsm1529162	583	f	4	1
gsm1205507	gsm1529163	121	m	4	3
gsm1205508	gsm1529164	589	m	4	3
gsm1205509	gsm1529165	1174	m	4	3
gsm1205550	gsm1529206	92	m	4s	3
gsm1205551	gsm1529207	196	m	4	3
gsm1205553	gsm1529209	85	m	4s	3
gsm1205556	gsm1529212	357	m	4	1
gsm1205557	gsm1529213	1113	m	4	2
gsm1205558	gsm1529214	870	m	4	3
gsm1205559	gsm1529215	1611	m	4	3
gsm1205563	gsm1529219	3240	f	4	3
gsm1205564	gsm1529220	690	m	2	1
gsm1205565	gsm1529221	1560	f	4	3
gsm1205568	gsm1529224	1676	m	4	3
gsm1205569	gsm1529225	549	m	4	2
gsm1205570	gsm1529226	1545	m	4	2
gsm1205572	gsm1529228	1764	f	4	2
gsm1205573	gsm1529229	1067	m	4	3
gsm1205574	gsm1529230	1968	m	4	2
gsm1205575	gsm1529231	1413	f	4	3
gsm1205576	gsm1529232	714.6	f	4	3
gsm1205578	gsm1529234	750	m	4	2
gsm1205588	gsm1529244	1290	m	4	2
gsm1205589	gsm1529245	1050	m	4	2
gsm1205596	gsm1529252	1570	m	4	1
gsm1205597	gsm1529253	2135	m	4	2
gsm1205599	gsm1529255	641	m	4	1
gsm1205606	gsm1529262	1132	m	4	1
gsm1205608	gsm1529264	1488	f	4	2
gsm1205609	gsm1529265	1890	m	4	2
gsm1205610	gsm1529266	489	f	4	2
gsm1205611	gsm1529267	1024	m	4	2
gsm1205612	gsm1529268	924	m	4	2
gsm1205613	gsm1529270	1071	m	4	2
gsm1205614	gsm1529271	1437	m	4	2
gsm1205615	gsm1529272	3072	f	4	3
gsm1205616	gsm1529274	810	m	4	2
gsm1205618	gsm1529276	633	f	4	3
gsm1205620	gsm1529278	1904	m	4	3
gsm1205621	gsm1529279	1424	f	4	2
gsm1205622	gsm1529280	2544	f	4	1
gsm1205623	gsm1529281	2264	f	4	1
gsm1205625	gsm1529283	1363	m	4	2
gsm1205626	gsm1529284	660	m	4	3
gsm1205627	gsm1529285	822	f	4	3
gsm1205628	gsm1529286	1644	m	4	2
gsm1205629	gsm1529287	1282	m	4	2
gsm1205630	gsm1529288	1537	m	4	2
gsm1205631	gsm1529289	1524	m	4	1
gsm1205633	gsm1529291	1221	f	4	1
gsm1205636	gsm1529294	1215	m	4	2
gsm1205637	gsm1529295	1812	m	4	2
gsm1205638	gsm1529296	1875	m	4	2
gsm1205639	gsm1529297	1325	f	4	1
gsm1205640	gsm1529298	447	m	4	3
gsm1205641	gsm1529299	529	f	4	1
gsm1205642	gsm1529300	2338	m	4	3
gsm1205643	gsm1529301	1053	f	4	1
gsm1205644	gsm1529302	1272	m	3	3
gsm1205645	gsm1529303	907	m	4	3
gsm1205646	gsm1529304	827	m	4	1
gsm1205647	gsm1529305	2621	f	4	2
gsm1205648	gsm1529306	2186	f	4	1
gsm1205649	gsm1529307	1553	m	4	2
gsm1205650	gsm1529308	1431	f	4	3
gsm1205651	gsm1529309	989	m	4	3
gsm1205652	gsm1529310	849	f	4	1
gsm1205655	gsm1529313	1383	m	4	2
gsm1205659	gsm1529317	1708	m	4	1
gsm1205661	gsm1529319	533	f	4	3
gsm1205663	gsm1529321	1010	m	4	2
gsm1205665	gsm1529323	441	m	4	1
gsm1205667	gsm1529325	837	m	4	1
gsm1205668	gsm1529326	448	f	4	3
gsm1205669	gsm1529327	582	f	4	3
gsm1205673	gsm1529331	972	m	4	2
gsm1205674	gsm1529332	792	f	4	3
gsm1205675	gsm1529333	936	m	4	3
gsm1205676	gsm1529334	3636	m	4	2
gsm1205677	gsm1529335	3189	m	4	2
gsm1205679	gsm1529337	1026	f	4	2
gsm1205680	gsm1529338	935.4	f	4	3
gsm1205681	gsm1529339	1547	m	4	2
gsm1205682	gsm1529340	1113	m	4	2
gsm1205683	gsm1529341	1404	m	4	2
gsm1205684	gsm1529342	1275	m	4	2
gsm1205685	gsm1529343	1573	f	4	2
gsm1205686	gsm1529344	521	f	4	3
gsm1205691	gsm1529349	711	m	4	2
gsm1205693	gsm1529351	410	m	4	3
gsm1205694	gsm1529352	960	m	4	2
gsm1205695	gsm1529353	1931	f	4	1
gsm1205696	gsm1529354	34	m	1	2
gsm1205697	gsm1529355	112	f	2	1
gsm1205698	gsm1529356	267	m	4	3
gsm1205701	gsm1529359	1289	m	4	3
gsm1205702	gsm1529360	137	f	4	3
gsm1205703	gsm1529361	1443	f	4	1
gsm1205704	gsm1529362	2786	m	4	2
gsm1205706	gsm1529364	1022	m	4	1
gsm1205712	gsm1529370	1575	m	4	3
gsm1205715	gsm1529373	1468	m	4	2
gsm1205717	gsm1529375	1897	m	4	2
gsm1205718	gsm1529376	2045	m	4	3
gsm1205721	gsm1529379	1546	f	2	1
gsm1205722	gsm1529380	712	f	3	1
gsm1205723	gsm1529381	478	m	2	3
gsm1205724	gsm1529382	162	m	4	3
gsm1205726	gsm1529384	865	f	4	3
gsm1205727	gsm1529385	1759	f	4	3
gsm1205728	gsm1529386	2326	m	4	2
gsm1205729	gsm1529387	947	m	4	1
