# Supplementary material for: Expression Patterns of Immune Genes Reveal Heterogeneous Subtypes of High-Risk Neuroblastoma
Source: Cancers (Basel). 2020 Jun 30;12(7):1739. doi: 10.3390/cancers12071739 (PMC7408437; doi:10.3390/cancers12071739)
Supplement: Supplementary file 1 [file cancers-12-01739-s001.zip › SupplementaryFigure&Tables/Table S3.xlsx]

## Sheet: TARGET
Gene ID	EHRNBL	HRNBL	Log2(fold)	P-Values
ADAM22	8.55674	7.9457	0.611037	1.29417e-09
GAL	8.44997	7.6828	0.767171	5.1171e-07
KLHL13	9.10569	8.18168	0.92401	2.68005e-11
TWIST1	7.49483	6.45287	1.04196	1.60828e-14
AKR1C2	6.00003	6.81479	-0.814759	4.91596e-10
ALCAM	8.2719	9.53452	-1.26262	1.46175e-18
ALDOC	6.42642	7.30359	-0.877168	9.15235e-16
APBA1	7.23339	7.88124	-0.647856	5.29603e-16
APOL2	5.62565	6.33059	-0.704948	1.48274e-20
C1QA	6.64385	7.30544	-0.661592	5.65814e-14
C1QB	7.71976	8.47424	-0.754474	3.88702e-14
C1QC	7.87032	8.56735	-0.697035	3.88412e-14
C1R	6.82713	7.71739	-0.890263	2.21408e-14
C1S	6.75268	7.91157	-1.15889	7.55389e-18
C3	7.13892	8.56336	-1.42443	3.86963e-12
C4A	6.88934	7.60706	-0.71772	2.8776e-09
CADM3	7.49878	8.39614	-0.897355	2.36973e-19
CADPS	7.95058	8.64338	-0.692801	5.91737e-09
CCL19	6.93983	7.95859	-1.01876	3.28538e-11
CCL2	6.36438	7.64263	-1.27825	5.11305e-16
CCL21	6.58763	7.47645	-0.888816	1.20728e-06
CD163	6.17712	7.11138	-0.934262	1.35387e-11
CD163L1	6.50856	7.2969	-0.788337	1.58398e-16
CFH	5.61844	6.78147	-1.16304	1.83596e-13
CLU	7.48761	8.54897	-1.06136	5.34637e-29
CNTN1	8.52501	10.1366	-1.61157	3.34054e-22
CNTNAP2	7.45641	8.61955	-1.16314	3.37604e-17
CRYAB	5.84431	6.78901	-0.944695	1.54711e-09
CYR61	6.73111	7.47895	-0.747846	7.81534e-08
DBH	8.74839	10.1664	-1.418	2.5086e-13
DNER	7.6369	8.58794	-0.951039	2.81285e-12
ENPP2	8.09981	8.98854	-0.888733	2.70899e-10
GAP43	7.91111	8.58389	-0.672781	1.36801e-13
GIMAP5	6.0864	6.82325	-0.736849	7.07411e-12
GPNMB	7.40361	8.54602	-1.14241	4.55797e-18
IGFBP7	7.84071	8.56323	-0.722517	7.38048e-12
LRRN3	8.49114	9.18521	-0.694069	2.5793e-06
NRCAM	7.64619	8.66931	-1.02311	2.96143e-17
NSF	8.45588	9.29056	-0.834678	1.58744e-18
PCLO	7.18089	7.89933	-0.718431	1.18478e-11
PPP2R2B	7.16498	7.8175	-0.652513	7.85725e-11
PRUNE2	6.22131	8.03841	-1.81709	4.71482e-23
RND3	7.7079	8.61141	-0.903507	2.87173e-12
SCG2	7.34602	8.42995	-1.08392	2.02973e-16
SPP1	7.81366	8.51924	-0.705587	0.00027338
SYT7	7.39201	8.01388	-0.621866	6.22056e-14
TLN2	7.40212	8.29283	-0.890715	1.12877e-15
UBD	4.91778	5.71059	-0.792809	1.51484e-09

## Sheet: GSE49710
Gene ID	EHRNBL	HRNBL	Log2(fold)	P-Values
ADAM22	8.95257	8.28431	0.668254	1.22375e-06
AMH	10.7173	9.32971	1.38759	8.40293e-10
ARHGDIG	9.27162	8.36591	0.90571	0.000106558
ARHGEF4	13.0219	12.2802	0.741695	3.95771e-06
CGREF1	12.3288	11.3871	0.941726	1.31671e-09
CPLX1	10.8199	9.53706	1.2828	2.18335e-10
DOC2A	8.99054	8.315	0.675537	2.03237e-06
GAL	16.0057	14.0295	1.97617	5.62867e-10
KLHL13	12.3143	11.103	1.21129	1.08651e-11
NEFL	12.3558	11.6431	0.712674	0.00309887
PDIA2	12.3314	10.718	1.61332	7.07326e-07
TWIST1	13.1511	10.5522	2.59893	1.68593e-16
ACHE	8.61162	9.43108	-0.819457	9.04081e-06
ACTN2	9.51608	11.4589	-1.94284	9.68851e-09
ALCAM	9.50095	10.7317	-1.23072	1.71454e-08
ALDOC	8.44838	9.39618	-0.947796	1.27729e-06
AOC3	10.0736	10.7838	-0.710175	0.000442922
APOC1	11.7427	13.2171	-1.47436	2.66585e-15
APOE	13.6349	15.0713	-1.43641	1.24292e-15
APOL2	10.8101	12.0617	-1.25153	2.55026e-15
AQP1	12.6066	13.4013	-0.794653	3.48299e-05
ARVCF	11.1064	11.7655	-0.659141	0.0097398
ASGR1	11.9473	12.7452	-0.797899	1.65868e-05
BLCAP	10.8043	11.4703	-0.66597	1.33798e-09
BOK	11.0366	11.883	-0.846418	1.72678e-06
C1QA	11.0074	12.4173	-1.40982	9.71612e-12
C1QB	12.3169	13.5017	-1.18477	2.3084e-09
C1QC	8.62568	9.86627	-1.24059	1.94909e-08
C1QL1	8.80716	10.3769	-1.56971	4.14687e-08
C1R	10.443	12.1884	-1.74546	3.49749e-12
C1S	11.7908	13.7566	-1.96576	3.33418e-12
C2CD4C	11.3257	12.7262	-1.4005	6.41556e-11
C3	9.09149	11.6874	-2.59586	6.28841e-15
C4B	9.07027	10.4642	-1.39395	1.84872e-11
CADM3	8.75379	9.37872	-0.624939	3.58246e-07
CALY	7.31366	8.59922	-1.28556	2.93512e-06
CCL19	8.54432	12.7398	-4.19548	3.25352e-22
CCL2	10.9914	12.7503	-1.75894	2.80206e-13
CCL21	8.56311	9.9851	-1.42199	2.30864e-07
CCM2	11.4818	12.1931	-0.711381	4.13261e-13
CD163	11.3015	12.5777	-1.27626	4.5934e-08
CD163L1	8.56933	10.0676	-1.49822	1.14462e-10
CDKN2C	12.7273	13.8521	-1.12476	4.11294e-08
CFH	8.705	10.2116	-1.50657	1.40712e-09
CLU	12.0014	13.471	-1.46963	1.54213e-11
CNTN1	12.7574	14.1358	-1.37835	7.89e-08
CNTNAP2	13.1603	14.5511	-1.39081	1.14072e-09
CRIP3	7.48892	8.12412	-0.635198	3.98082e-05
CTNND2	12.3523	13.074	-0.721722	2.60047e-06
CTSK	11.6781	12.5574	-0.879245	7.53518e-07
CYR61	12.5647	13.5245	-0.95978	0.000882288
DBH	13.3331	15.1544	-1.8213	3.69861e-07
DNER	8.42956	10.1241	-1.69456	2.31667e-09
ENPP2	11.1647	11.9135	-0.748799	0.000667984
GAP43	13.057	14.0496	-0.992581	2.60838e-06
GATA2	10.5627	11.3929	-0.830239	4.60734e-05
GCGR	6.74474	9.74127	-2.99654	2.5342e-18
GIMAP5	8.43	10.1417	-1.71166	4.469e-17
GNL1	11.3342	12.0733	-0.739144	1.85468e-07
GPNMB	11.3477	12.6548	-1.3071	2.4259e-10
ICA1L	8.20933	8.86588	-0.656551	0.00021289
IFI27	13.1919	14.1844	-0.99252	1.10373e-06
IGFBP7	15.72	16.4001	-0.680098	3.14773e-05
ITGA7	11.8878	12.9371	-1.04922	5.66864e-09
LRRN3	13.4741	14.4406	-0.966534	3.41572e-06
MAPK11	12.5738	13.1862	-0.612393	1.73183e-06
NR1H3	12.3446	13.3212	-0.976582	8.63733e-17
NRCAM	11.0993	12.1063	-1.00695	1.39156e-07
NRG1	8.81784	9.66432	-0.846476	1.14336e-05
NRXN2	12.2781	13.0365	-0.758363	4.29012e-09
NSF	12.5408	13.4515	-0.91066	4.58046e-11
PEA15	13.2885	14.0162	-0.727663	4.70105e-13
PRKCDBP	11.5299	12.2838	-0.753959	1.02077e-05
PRUNE2	10.9724	11.9949	-1.02247	9.40519e-05
RAMP3	8.15892	9.43029	-1.27138	6.65675e-09
RIMS3	13.1249	13.9838	-0.858959	5.30897e-07
RPH3AL	9.38973	10.1914	-0.801641	1.5556e-06
SCG2	13.043	14.0694	-1.02644	1.83903e-05
SDK1	10.8001	11.8464	-1.04624	1.32597e-07
SNPH	9.90892	10.8053	-0.896373	6.21611e-07
SOCS3	10.1636	11.4827	-1.31909	3.72442e-08
SYT7	5.28048	6.01095	-0.730475	0.000400434
TG	10.9591	12.3938	-1.43477	1.32247e-05
THRA	14.4288	15.071	-0.642197	3.53093e-07
TLN2	9.65608	10.8816	-1.22549	4.05075e-10
TNFRSF25	12.7126	13.5243	-0.811746	0.000620024
TUBB2A	16.0416	16.8531	-0.811516	8.09813e-10
UBD	7.77298	12.0156	-4.24261	8.74513e-29
YKT6	12.0905	12.7037	-0.613185	2.02159e-08

## Sheet: Common Genes
	TARGET				GSE49710
Common GID	EHRNBL	HRNBL	Log2(fold)	P-Values	EHRNBL	HRNBL	Log2(fold)	P-Values
ADAM22	8.55674	7.9457	0.611037	1.29417e-09	8.95257	8.28431	0.668254	1.22375e-06
GAL	8.44997	7.6828	0.767171	5.1171e-07	16.0057	14.0295	1.97617	5.62867e-10
KLHL13	9.10569	8.18168	0.92401	2.68005e-11	12.3143	11.103	1.21129	1.08651e-11
TWIST1	7.49483	6.45287	1.04196	1.60828e-14	13.1511	10.5522	2.59893	1.68593e-16
ALCAM	8.2719	9.53452	-1.26262	1.46175e-18	9.50095	10.7317	-1.23072	1.71454e-08
ALDOC	6.42642	7.30359	-0.877168	9.15235e-16	8.44838	9.39618	-0.947796	1.27729e-06
APOL2	5.62565	6.33059	-0.704948	1.48274e-20	10.8101	12.0617	-1.25153	2.55026e-15
C1QA	6.64385	7.30544	-0.661592	5.65814e-14	11.0074	12.4173	-1.40982	9.71612e-12
C1QB	7.71976	8.47424	-0.754474	3.88702e-14	12.3169	13.5017	-1.18477	2.3084e-09
C1QC	7.87032	8.56735	-0.697035	3.88412e-14	8.62568	9.86627	-1.24059	1.94909e-08
C1R	6.82713	7.71739	-0.890263	2.21408e-14	10.443	12.1884	-1.74546	3.49749e-12
C1S	6.75268	7.91157	-1.15889	7.55389e-18	11.7908	13.7566	-1.96576	3.33418e-12
C3	7.13892	8.56336	-1.42443	3.86963e-12	9.09149	11.6874	-2.59586	6.28841e-15
CADM3	7.49878	8.39614	-0.897355	2.36973e-19	8.75379	9.37872	-0.624939	3.58246e-07
CCL19	6.93983	7.95859	-1.01876	3.28538e-11	8.54432	12.7398	-4.19548	3.25352e-22
CCL2	6.36438	7.64263	-1.27825	5.11305e-16	10.9914	12.7503	-1.75894	2.80206e-13
CCL21	6.58763	7.47645	-0.888816	1.20728e-06	8.56311	9.9851	-1.42199	2.30864e-07
CD163	6.17712	7.11138	-0.934262	1.35387e-11	11.3015	12.5777	-1.27626	4.5934e-08
CD163L1	6.50856	7.2969	-0.788337	1.58398e-16	8.56933	10.0676	-1.49822	1.14462e-10
CFH	5.61844	6.78147	-1.16304	1.83596e-13	8.705	10.2116	-1.50657	1.40712e-09
CLU	7.48761	8.54897	-1.06136	5.34637e-29	12.0014	13.471	-1.46963	1.54213e-11
CNTN1	8.52501	10.1366	-1.61157	3.34054e-22	12.7574	14.1358	-1.37835	7.89e-08
CNTNAP2	7.45641	8.61955	-1.16314	3.37604e-17	13.1603	14.5511	-1.39081	1.14072e-09
CYR61	6.73111	7.47895	-0.747846	7.81534e-08	12.5647	13.5245	-0.95978	0.000882288
DBH	8.74839	10.1664	-1.418	2.5086e-13	13.3331	15.1544	-1.8213	3.69861e-07
DNER	7.6369	8.58794	-0.951039	2.81285e-12	8.42956	10.1241	-1.69456	2.31667e-09
ENPP2	8.09981	8.98854	-0.888733	2.70899e-10	11.1647	11.9135	-0.748799	0.000667984
GAP43	7.91111	8.58389	-0.672781	1.36801e-13	13.057	14.0496	-0.992581	2.60838e-06
GIMAP5	6.0864	6.82325	-0.736849	7.07411e-12	8.43	10.1417	-1.71166	4.469e-17
GPNMB	7.40361	8.54602	-1.14241	4.55797e-18	11.3477	12.6548	-1.3071	2.4259e-10
IGFBP7	7.84071	8.56323	-0.722517	7.38048e-12	15.72	16.4001	-0.680098	3.14773e-05
LRRN3	8.49114	9.18521	-0.694069	2.5793e-06	13.4741	14.4406	-0.966534	3.41572e-06
NRCAM	7.64619	8.66931	-1.02311	2.96143e-17	11.0993	12.1063	-1.00695	1.39156e-07
NSF	8.45588	9.29056	-0.834678	1.58744e-18	12.5408	13.4515	-0.91066	4.58046e-11
PRUNE2	6.22131	8.03841	-1.81709	4.71482e-23	10.9724	11.9949	-1.02247	9.40519e-05
SCG2	7.34602	8.42995	-1.08392	2.02973e-16	13.043	14.0694	-1.02644	1.83903e-05
SYT7	7.39201	8.01388	-0.621866	6.22056e-14	5.28048	6.01095	-0.730475	0.000400434
TLN2	7.40212	8.29283	-0.890715	1.12877e-15	9.65608	10.8816	-1.22549	4.05075e-10
UBD	4.91778	5.71059	-0.792809	1.51484e-09	7.77298	12.0156	-4.24261	8.74513e-29
