# Supplementary material for: Expression Patterns of Immune Genes Reveal Heterogeneous Subtypes of High-Risk Neuroblastoma
Source: Cancers (Basel). 2020 Jun 30;12(7):1739. doi: 10.3390/cancers12071739 (PMC7408437; doi:10.3390/cancers12071739)
Supplement: Supplementary file 1 [file cancers-12-01739-s001.zip › SupplementaryFigure&Tables/Table S6.xlsx]

## Sheet: Sheet1
KEGG ID	KEGG Pathways	observed gene count	background gene count	false discovery rate	matching proteins in your network (IDs)	matching proteins in your network (labels)
hsa04514	Cell adhesion molecules (CAMs)	32	139	2.41e-23	ENSP00000236147,ENSP00000259951,ENSP00000263686,ENSP00000264832,ENSP00000280200,ENSP00000294728,ENSP00000305988,ENSP00000319476,ENSP00000349252,ENSP00000350364,ENSP00000353099,ENSP00000354778,ENSP00000357005,ENSP00000357106,ENSP00000358490,ENSP00000361818,ENSP00000363976,ENSP00000364076,ENSP00000364114,ENSP00000365817,ENSP00000367316,ENSP00000368314,ENSP00000370989,ENSP00000378786,ENSP00000380227…	ALCAM,CADM3,CD2,CD226,CD274,CNTN1,CNTNAP2,F11R,HLA-B,HLA-DMA,HLA-DMB,HLA-DPA1,HLA-DPB1,HLA-DQA2,HLA-DRA,HLA-DRB1,HLA-DRB5,HLA-E,HLA-F,ICAM1,ICOS,ITGA4,ITGA8,ITGAL,NEGR1,NRCAM,PDCD1LG2,PTPRC,SDC4,SELL,SELP,VCAM1
hsa04145	Phagosome	26	145	7.85e-17	ENSP00000054666,ENSP00000245907,ENSP00000259951,ENSP00000260010,ENSP00000260356,ENSP00000271450,ENSP00000283243,ENSP00000302569,ENSP00000304236,ENSP00000316228,ENSP00000346206,ENSP00000353099,ENSP00000356505,ENSP00000357981,ENSP00000363089,ENSP00000363976,ENSP00000364076,ENSP00000364114,ENSP00000365817,ENSP00000367851,ENSP00000378786,ENSP00000393566,ENSP00000398890,ENSP00000399168,ENSP00000408146…	C1R,C3,CD14,CLEC4M,CLEC7A,CTSS,CYBB,FCGR2A,HLA-B,HLA-DMA,HLA-DMB,HLA-DPA1,HLA-DPB1,HLA-DQA2,HLA-DRA,HLA-DRB1,HLA-DRB5,HLA-E,HLA-F,NCF2,PLA2R1,TAP1,THBS1,TLR2,TLR4,VAMP3
hsa04612	Antigen processing and presentation	19	66	1.63e-15	ENSP00000009530,ENSP00000259951,ENSP00000346206,ENSP00000353099,ENSP00000357981,ENSP00000363976,ENSP00000364076,ENSP00000364114,ENSP00000365817,ENSP00000371327,ENSP00000378786,ENSP00000384886,ENSP00000393566,ENSP00000398890,ENSP00000399168,ENSP00000404833,ENSP00000408146,ENSP00000452780,ENSP00000485010	B2M,CD74,CIITA,CTSS,HLA-B,HLA-DMA,HLA-DMB,HLA-DPA1,HLA-DPB1,HLA-DQA2,HLA-DRA,HLA-DRB1,HLA-DRB5,HLA-E,HLA-F,IFI30,KLRC2,TAP1,TAPBP
hsa04640	Hematopoietic cell lineage	21	94	2.26e-15	ENSP00000007722,ENSP00000226279,ENSP00000263851,ENSP00000286301,ENSP00000300692,ENSP00000304236,ENSP00000306157,ENSP00000353099,ENSP00000358490,ENSP00000363976,ENSP00000364076,ENSP00000364114,ENSP00000371958,ENSP00000378786,ENSP00000380227,ENSP00000386380,ENSP00000393566,ENSP00000398632,ENSP00000398890,ENSP00000408146,ENSP00000431445	CD14,CD2,CD38,CD3D,CD3G,CD44,CD9,CSF1R,HLA-DMA,HLA-DMB,HLA-DPA1,HLA-DPB1,HLA-DQA2,HLA-DRA,HLA-DRB1,HLA-DRB5,IL1R1,IL7,IL7R,ITGA3,ITGA4
hsa04659	Th17 cell differentiation	20	102	7.09e-14	ENSP00000242057,ENSP00000261523,ENSP00000264657,ENSP00000300692,ENSP00000306245,ENSP00000351905,ENSP00000353099,ENSP00000354394,ENSP00000363318,ENSP00000363976,ENSP00000364076,ENSP00000364114,ENSP00000370698,ENSP00000371067,ENSP00000378786,ENSP00000386380,ENSP00000393566,ENSP00000398890,ENSP00000408146,ENSP00000431445	AHR,CD3D,CD3G,FOS,HLA-DMA,HLA-DMB,HLA-DPA1,HLA-DPB1,HLA-DQA2,HLA-DRA,HLA-DRB1,HLA-DRB5,IL1R1,IL2RG,IL6ST,JAK2,RORA,STAT1,STAT3,TGFBR2
hsa04060	Cytokine-cytokine receptor interaction	25	263	3.66e-11	ENSP00000172229,ENSP00000225831,ENSP00000227752,ENSP00000241261,ENSP00000259607,ENSP00000263409,ENSP00000263851,ENSP00000280357,ENSP00000286301,ENSP00000305651,ENSP00000306157,ENSP00000306884,ENSP00000308815,ENSP00000330393,ENSP00000351059,ENSP00000351905,ENSP00000354901,ENSP00000360730,ENSP00000363318,ENSP00000365048,ENSP00000370698,ENSP00000379140,ENSP00000386380,ENSP00000422464,ENSP00000478699	CCL19,CCL2,CCL21,CSF1R,CX3CR1,CXCL10,CXCL11,CXCL12,CXCL9,IL10RA,IL13RA1,IL18,IL1R1,IL2RG,IL6ST,IL7,IL7R,LEPR,LIFR,NGFR,PDGFC,TGFBR2,TNFRSF9,TNFSF10,TNFSF13B
hsa05330	Allograft rejection	12	35	5.22e-11	ENSP00000216341,ENSP00000259951,ENSP00000353099,ENSP00000363976,ENSP00000364076,ENSP00000364114,ENSP00000365817,ENSP00000378786,ENSP00000393566,ENSP00000398890,ENSP00000399168,ENSP00000408146	GZMB,HLA-B,HLA-DMA,HLA-DMB,HLA-DPA1,HLA-DPB1,HLA-DQA2,HLA-DRA,HLA-DRB1,HLA-DRB5,HLA-E,HLA-F
hsa04672	Intestinal immune network for IgA production	12	44	4e-10	ENSP00000319476,ENSP00000353099,ENSP00000363976,ENSP00000364076,ENSP00000364114,ENSP00000365048,ENSP00000378786,ENSP00000379140,ENSP00000380227,ENSP00000393566,ENSP00000398890,ENSP00000408146	CXCL12,HLA-DMA,HLA-DMB,HLA-DPA1,HLA-DPB1,HLA-DQA2,HLA-DRA,HLA-DRB1,HLA-DRB5,ICOS,ITGA4,TNFSF13B
hsa04658	Th1 and Th2 cell differentiation	15	88	4.78e-10	ENSP00000256646,ENSP00000300692,ENSP00000306245,ENSP00000353099,ENSP00000354394,ENSP00000363318,ENSP00000363976,ENSP00000364076,ENSP00000364114,ENSP00000371067,ENSP00000378786,ENSP00000393566,ENSP00000398890,ENSP00000408146,ENSP00000431445	CD3D,CD3G,FOS,HLA-DMA,HLA-DMB,HLA-DPA1,HLA-DPB1,HLA-DQA2,HLA-DRA,HLA-DRB1,HLA-DRB5,IL2RG,JAK2,NOTCH2,STAT1
hsa04064	NF-kappa B signaling pathway	15	93	9.16e-10	ENSP00000259607,ENSP00000263464,ENSP00000264832,ENSP00000284818,ENSP00000294728,ENSP00000304236,ENSP00000305355,ENSP00000308815,ENSP00000363089,ENSP00000365048,ENSP00000369213,ENSP00000379140,ENSP00000386380,ENSP00000481570,ENSP00000483570	BIRC3,BTK,CCL19,CCL21,CD14,CXCL12,DDX58,ICAM1,IL1R1,LY96,PRKCB,TLR4,TNFAIP3,TNFSF13B,VCAM1
hsa04610	Complement and coagulation cascades	14	78	1.02e-09	ENSP00000245907,ENSP00000278407,ENSP00000302079,ENSP00000313967,ENSP00000315130,ENSP00000322061,ENSP00000323929,ENSP00000356399,ENSP00000363770,ENSP00000363773,ENSP00000366307,ENSP00000378130,ENSP00000385035,ENSP00000438615	A2M,C1QA,C1QB,C1QC,C1R,C1S,C3,C3AR1,C7,CFH,CFI,CLU,SERPING1,THBD
hsa04151	PI3K-Akt signaling pathway	25	348	5.55e-09	ENSP00000007722,ENSP00000172229,ENSP00000230538,ENSP00000260010,ENSP00000260356,ENSP00000263851,ENSP00000265131,ENSP00000267101,ENSP00000286301,ENSP00000302665,ENSP00000306157,ENSP00000352121,ENSP00000356832,ENSP00000360021,ENSP00000363089,ENSP00000363318,ENSP00000367316,ENSP00000369375,ENSP00000371067,ENSP00000376865,ENSP00000380227,ENSP00000400365,ENSP00000422464,ENSP00000431418,ENSP00000479618	CSF1R,ERBB3,GNG12,IGF1,IL2RG,IL7,IL7R,ITGA3,ITGA4,ITGA8,JAK2,LAMA2,LAMA4,MYC,NGFR,NTRK1,PDGFC,PDGFD,PIK3CG,SGK1,TEK,THBS1,TLR2,TLR4,TNC
hsa04010	MAPK signaling pathway	20	293	5.47e-07	ENSP00000172229,ENSP00000226004,ENSP00000239223,ENSP00000248553,ENSP00000267101,ENSP00000286301,ENSP00000302665,ENSP00000304236,ENSP00000305355,ENSP00000306245,ENSP00000340874,ENSP00000351905,ENSP00000356436,ENSP00000360021,ENSP00000369375,ENSP00000376865,ENSP00000386380,ENSP00000422464,ENSP00000431418,ENSP00000479618	CD14,CSF1R,DUSP1,DUSP3,ERBB3,FOS,GNG12,HSPB1,IGF1,IL1R1,MEF2C,MYC,NGFR,NTRK1,PDGFC,PDGFD,PLA2G4A,PRKCB,TEK,TGFBR2
hsa04650	Natural killer cell mediated cytotoxicity	13	124	1.2e-06	ENSP00000046794,ENSP00000216341,ENSP00000241261,ENSP00000262629,ENSP00000264832,ENSP00000289902,ENSP00000305355,ENSP00000349252,ENSP00000360181,ENSP00000365817,ENSP00000371327,ENSP00000399168,ENSP00000484431	CD48,FCER1G,GZMB,HLA-B,HLA-E,ICAM1,ITGAL,KLRC2,LCP2,PRKCB,SH2D1A,TNFSF10,TYROBP
hsa05200	Pathways in cancer	26	515	1.78e-06	ENSP00000007722,ENSP00000230538,ENSP00000256646,ENSP00000263464,ENSP00000263851,ENSP00000264657,ENSP00000265165,ENSP00000286301,ENSP00000302665,ENSP00000302846,ENSP00000305355,ENSP00000306157,ENSP00000306245,ENSP00000351905,ENSP00000354394,ENSP00000360021,ENSP00000360730,ENSP00000363318,ENSP00000366416,ENSP00000370698,ENSP00000371067,ENSP00000376436,ENSP00000379140,ENSP00000400365,ENSP00000431418…	BIRC3,CSF1R,CXCL12,EDNRB,ETS1,FOS,GNG12,IGF1,IL13RA1,IL2RG,IL6ST,IL7,IL7R,ITGA3,JAK2,LAMA2,LAMA4,LEF1,MYC,NOTCH2,NTRK1,PRKCB,PTGER4,STAT1,STAT3,TGFBR2
hsa05340	Primary immunodeficiency	8	37	2.13e-06	ENSP00000300692,ENSP00000306157,ENSP00000319476,ENSP00000346206,ENSP00000363318,ENSP00000411355,ENSP00000483570,ENSP00000485010	BTK,CD3D,CIITA,ICOS,IL2RG,IL7R,PTPRC,TAP1
hsa04062	Chemokine signaling pathway	15	181	2.14e-06	ENSP00000225831,ENSP00000256935,ENSP00000259607,ENSP00000264657,ENSP00000305355,ENSP00000305651,ENSP00000306884,ENSP00000308815,ENSP00000351059,ENSP00000354394,ENSP00000354901,ENSP00000360021,ENSP00000371067,ENSP00000379140,ENSP00000398655	CCL19,CCL2,CCL21,CX3CR1,CXCL10,CXCL11,CXCL12,CXCL9,DOCK2,GNG12,ITK,JAK2,PRKCB,STAT1,STAT3
hsa04620	Toll-like receptor signaling pathway	11	102	7.12e-06	ENSP00000260010,ENSP00000284818,ENSP00000304236,ENSP00000305651,ENSP00000306245,ENSP00000306884,ENSP00000354394,ENSP00000354901,ENSP00000354932,ENSP00000363089,ENSP00000370034	CD14,CXCL10,CXCL11,CXCL9,FOS,LY96,STAT1,TLR1,TLR2,TLR4,TLR7
hsa04670	Leukocyte transendothelial migration	11	112	1.57e-05	ENSP00000264832,ENSP00000294728,ENSP00000305355,ENSP00000349252,ENSP00000353408,ENSP00000356505,ENSP00000357005,ENSP00000367851,ENSP00000379140,ENSP00000380227,ENSP00000398655	CXCL12,CYBB,F11R,ICAM1,ITGA4,ITGAL,ITK,MSN,NCF2,PRKCB,VCAM1
hsa04510	Focal adhesion	14	197	2.48e-05	ENSP00000007722,ENSP00000230538,ENSP00000260356,ENSP00000263464,ENSP00000265131,ENSP00000302665,ENSP00000305355,ENSP00000334008,ENSP00000367316,ENSP00000376865,ENSP00000380227,ENSP00000400365,ENSP00000422464,ENSP00000453508	BIRC3,IGF1,ITGA3,ITGA4,ITGA8,LAMA2,LAMA4,PARVA,PDGFC,PDGFD,PRKCB,THBS1,TLN2,TNC
hsa04380	Osteoclast differentiation	11	124	3.6e-05	ENSP00000046794,ENSP00000262629,ENSP00000271450,ENSP00000286301,ENSP00000303315,ENSP00000306245,ENSP00000351905,ENSP00000354394,ENSP00000356505,ENSP00000386380,ENSP00000483570	BTK,CSF1R,FCGR2A,FOS,IL1R1,JUNB,LCP2,NCF2,STAT1,TGFBR2,TYROBP
hsa04512	ECM-receptor interaction	9	81	4.58e-05	ENSP00000007722,ENSP00000230538,ENSP00000260356,ENSP00000265131,ENSP00000361818,ENSP00000367316,ENSP00000380227,ENSP00000398632,ENSP00000400365	CD44,ITGA3,ITGA4,ITGA8,LAMA2,LAMA4,SDC4,THBS1,TNC
hsa04630	Jak-STAT signaling pathway	12	160	6.52e-05	ENSP00000227752,ENSP00000263409,ENSP00000263851,ENSP00000264657,ENSP00000306157,ENSP00000330393,ENSP00000354394,ENSP00000360730,ENSP00000363318,ENSP00000370698,ENSP00000371067,ENSP00000479618	IL10RA,IL13RA1,IL2RG,IL6ST,IL7,IL7R,JAK2,LEPR,LIFR,MYC,STAT1,STAT3
hsa05202	Transcriptional misregulation in cancer	12	169	0.00011	ENSP00000172229,ENSP00000216341,ENSP00000263464,ENSP00000286301,ENSP00000302665,ENSP00000304236,ENSP00000325663,ENSP00000340874,ENSP00000351905,ENSP00000384371,ENSP00000431418,ENSP00000479618	BCL6,BIRC3,CD14,CSF1R,GZMB,IGF1,MEF2C,MYC,NFKBIZ,NGFR,NTRK1,TGFBR2
hsa04621	NOD-like receptor signaling pathway	11	166	0.00037	ENSP00000225831,ENSP00000263464,ENSP00000280357,ENSP00000354394,ENSP00000359497,ENSP00000359504,ENSP00000363089,ENSP00000367851,ENSP00000388566,ENSP00000433138,ENSP00000481570	BIRC3,CASP1,CASP4,CCL2,CYBB,GBP1,GBP2,IL18,STAT1,TLR4,TNFAIP3
hsa04015	Rap1 signaling pathway	12	203	0.0005	ENSP00000046794,ENSP00000172229,ENSP00000260356,ENSP00000286301,ENSP00000302665,ENSP00000305355,ENSP00000349252,ENSP00000369375,ENSP00000376865,ENSP00000422464,ENSP00000427114,ENSP00000453508	CSF1R,FYB,IGF1,ITGAL,LCP2,NGFR,PDGFC,PDGFD,PRKCB,TEK,THBS1,TLN2
hsa04217	Necroptosis	10	155	0.00092	ENSP00000241261,ENSP00000263464,ENSP00000264657,ENSP00000354394,ENSP00000356436,ENSP00000363089,ENSP00000367851,ENSP00000371067,ENSP00000433138,ENSP00000481570	BIRC3,CASP1,CYBB,JAK2,PLA2G4A,STAT1,STAT3,TLR4,TNFAIP3,TNFSF10
hsa01521	EGFR tyrosine kinase inhibitor resistance	7	78	0.0012	ENSP00000264657,ENSP00000267101,ENSP00000302665,ENSP00000305355,ENSP00000371067,ENSP00000376865,ENSP00000422464	ERBB3,IGF1,JAK2,PDGFC,PDGFD,PRKCB,STAT3
hsa04210	Apoptosis	9	135	0.0014	ENSP00000216341,ENSP00000220166,ENSP00000227266,ENSP00000241261,ENSP00000263464,ENSP00000306245,ENSP00000357981,ENSP00000414904,ENSP00000431418	BIRC3,CTSC,CTSH,CTSO,CTSS,FOS,GZMB,NTRK1,TNFSF10
hsa04668	TNF signaling pathway	8	108	0.0015	ENSP00000225831,ENSP00000263464,ENSP00000264832,ENSP00000294728,ENSP00000303315,ENSP00000305651,ENSP00000306245,ENSP00000481570	BIRC3,CCL2,CXCL10,FOS,ICAM1,JUNB,TNFAIP3,VCAM1
hsa04750		7	92	0.0029	ENSP00000302665,ENSP00000302846,ENSP00000305355,ENSP00000329127,ENSP00000356436,ENSP00000386380,ENSP00000431418	IGF1,IL1R1,NTRK1,PLA2G4A,PRKCB,PRKCH,PTGER4
hsa04014	Ras signaling pathway	11	228	0.0041	ENSP00000172229,ENSP00000286301,ENSP00000302665,ENSP00000305355,ENSP00000356436,ENSP00000360021,ENSP00000369375,ENSP00000376436,ENSP00000376865,ENSP00000422464,ENSP00000431418	CSF1R,ETS1,GNG12,IGF1,NGFR,NTRK1,PDGFC,PDGFD,PLA2G4A,PRKCB,TEK
hsa04660	T cell receptor signaling pathway	7	99	0.0042	ENSP00000046794,ENSP00000300692,ENSP00000306245,ENSP00000319476,ENSP00000398655,ENSP00000411355,ENSP00000431445	CD3D,CD3G,FOS,ICOS,ITK,LCP2,PTPRC
hsa05206	MicroRNAs in cancer	8	149	0.0093	ENSP00000256646,ENSP00000260356,ENSP00000264657,ENSP00000265131,ENSP00000267101,ENSP00000305355,ENSP00000398632,ENSP00000479618	CD44,ERBB3,MYC,NOTCH2,PRKCB,STAT3,THBS1,TNC
hsa04666	Fc gamma R-mediated phagocytosis	6	89	0.0107	ENSP00000256935,ENSP00000271450,ENSP00000305355,ENSP00000356436,ENSP00000405338,ENSP00000411355	DOCK2,FCGR2A,INPP5D,PLA2G4A,PRKCB,PTPRC
hsa04611	Platelet activation	7	123	0.0121	ENSP00000046794,ENSP00000271450,ENSP00000289902,ENSP00000352121,ENSP00000356436,ENSP00000453508,ENSP00000483570	BTK,FCER1G,FCGR2A,LCP2,PIK3CG,PLA2G4A,TLN2
hsa04664	Fc epsilon RI signaling pathway	5	67	0.0148	ENSP00000046794,ENSP00000289902,ENSP00000356436,ENSP00000405338,ENSP00000483570	BTK,FCER1G,INPP5D,LCP2,PLA2G4A
hsa04066	HIF-1 signaling pathway	6	98	0.0154	ENSP00000264657,ENSP00000302665,ENSP00000305355,ENSP00000363089,ENSP00000367851,ENSP00000369375	CYBB,IGF1,PRKCB,STAT3,TEK,TLR4
hsa04068	FoxO signaling pathway	7	130	0.0154	ENSP00000241261,ENSP00000264657,ENSP00000302665,ENSP00000306157,ENSP00000351905,ENSP00000356832,ENSP00000384371	BCL6,IGF1,IL7R,SGK1,STAT3,TGFBR2,TNFSF10
hsa04662	B cell receptor signaling pathway	5	71	0.0178	ENSP00000305355,ENSP00000306245,ENSP00000386187,ENSP00000405338,ENSP00000483570	BTK,FOS,IFITM1,INPP5D,PRKCB
hsa00565	Ether lipid metabolism	4	46	0.0199	ENSP00000259486,ENSP00000262134,ENSP00000274793,ENSP00000356436	ENPP2,LPCAT2,PLA2G4A,PLA2G7
hsa04921	Oxytocin signaling pathway	7	149	0.0285	ENSP00000226279,ENSP00000235382,ENSP00000305355,ENSP00000306245,ENSP00000340874,ENSP00000352121,ENSP00000356436	CD38,FOS,MEF2C,PIK3CG,PLA2G4A,PRKCB,RGS2
hsa04623	Cytosolic DNA-sensing pathway	4	62	0.0471	ENSP00000280357,ENSP00000305651,ENSP00000369213,ENSP00000433138	CASP1,CXCL10,DDX58,IL18
		Inflammatory mediator regulation of TRP channels
